# Supplementary material for: High-Precision Detection of Magnetic Nanoparticles in Microfluidic Biosensing Systems
Source: Biosensors (Basel). 2026 May 16;16(5):291. doi: 10.3390/bios16050291 (PMC13204941; doi:10.3390/bios16050291)
Supplement: Supplementary file 1 [file biosensors-16-00291-s001.zip]

Archive with 1 entries (1 files):
- biosensors-4222645-supplementary.pdf
